# Supplementary material for: Influence of Endosperm Starch Composition on Maize Response to Fusarium temperatum Scaufl. & Munaut
Source: Toxins (Basel). 2022 Mar 8;14(3):200. doi: 10.3390/toxins14030200 (PMC8951129; doi:10.3390/toxins14030200)
Supplement: Supplementary file 1 [file toxins-14-00200-s001.zip]

Archive with 1 entries (1 files):
- toxins-1606313-supplementary.pdf
